# Supplementary material for: Potential damaging mutation in LRP5 from genome sequencing of the first reported chimpanzee with the Chiari malformation
Source: Sci Rep. 2017 Nov 9;7:15224. doi: 10.1038/s41598-017-15544-w (PMC5680330; doi:10.1038/s41598-017-15544-w)
Supplement: Supplementary file 2 — Supplementary Table 1 [file 41598_2017_15544_MOESM2_ESM.xlsx]

## Sheet: Sheet1
Gene
